# Supplementary material for: Socio-economic inequalities in dietary intake in Chile: a systematic review
Source: Public Health Nutr. 2021 Jul 12;25(7):1819–34. doi: 10.1017/S1368980021002937 (PMC9991770; doi:10.1017/S1368980021002937)
Supplement: Supplementary file 1 [file S1368980021002937sup.zip]

Archive with 2 entries (2 files):
- S1368980021002937sup001.docx
- S1368980021002937sup002.docx
